# Supplementary material for: 4,5-Dihydro-2H-pyridazin-3-ones as a Platform for the Construction of Chiral 4,4-Disubstituted-dihydropyridazin-3-ones
Source: Molecules. 2025 Dec 24;31(1):83. doi: 10.3390/molecules31010083 (PMC12786495; doi:10.3390/molecules31010083)
Supplement: Supplementary file 1 [file molecules-31-00083-s001.zip]

Archive with 1 entries (1 files):
- molecules-4041431-supplementary.pdf
